# Supplementary material for: Pulmonary immune responses to Mycobacterium tuberculosis in exposed individuals
Source: PLoS One. 2017 Nov 10;12(11):e0187882. doi: 10.1371/journal.pone.0187882 (PMC5695274; doi:10.1371/journal.pone.0187882)
Supplement: S1 Data — (XLSX) [file pone.0187882.s001.xlsx]

## Sheet: BAL cell composition + demograf
ID	tbc_clinic	IGRA	BAL_IGRA	Gender	Year	born_germany	other_country	grown_up	live_today	father_born	dad_o_countr	mother_born	mum_o_countr	BCG	tuberkulin	interferon	smoke	smoke_past	non_smoker	CD16_Lympho	CD40.HLA.DR.L	CD62L_Lymph	CD3.CD4.Lymph	CD4.memTcells	CD3.CD8.Lymph	CD8.memTcells	CD40.HLA.DR.M	TLR2.TLR4.M	CD16.Lympho_L	CD62L.Lymph_L	granulocyte_L	lymphocytes_L	macrophages_L	Treg_lympho_L
3		Positive	Negative	1	1978	1				1		1		2	2	2	1	2	2
11		Positive		1	1963	2	210			2	210	2	210	3	2	2	1	2	2
12		Positive	Negative	2	1966	1				1		1		1	1	2	1	0	0
17	2	Positive	Negative	2	1966	1		1	1	1		1		1	1	1	2	1	2	17.6	5.9	62.1	47.4	64.6	23.6	33.5	84.2	30.1
18	2	Positive	Negative	2	1968	1		1	1	1		2	177	1	1	1	0	0	0	12.8	8.3	70.5	48.9	43.5	19.8	61	89.9	79.6
19	2	Positive	Positive	2	1964	1		1	1	1		1		0	0	0	0	0	0	12.6	15.8	72.5	55	50.7	21.1	67.1	83.4	70.5
25	15	Positive	Negative	1	1960	1		2	1	1		1		2	1	2	1	2	2	6.5	14.9	70.3	60	33	11.9	28.6	83.8	26.7
29	19	Positive	Positive	1	1962	1		1	1	1		1		2	1	2	2	1	2	13.8	15.5	57.8	41.8	54.1	20.4	74.5	81.8	10.8
39	15	Positive	Negative	2	1962	1		2	1	1		1		1	1	2	2	2	1	21.5	10.8	43.2	33.1	53	31.9	55	68.3	4.6
49	19	Positive	Positive	2	1962	1		1	2	1		1		1	1	2	2	1	2	11.2	6.8	54.1	48.2	86.2	20.9	65.8	61.3	32.6
50	21	Positive	Negative	1	1949	1		2	2	1		1		1	1	2	2	2	1	25.6	9.1	45.7	40.3	38.7	22.5	32.5	75.6	3.2	6.62	36.21	3.1	27	64.5	1.36
58	11	Negative	Positive	2	1956	1		2	2	1		1		2	1	2	2	1	2	9.7	12.6	63	58.8	29	13.5	34.7	84.7	3	2.4	6.9	6	19	69.2	1.03
59	10	Positive	Positive	2	1969	1		2	2	1		1		3	1	2	2	2	1	11.2	12.8	39.7	49.6	36.5	17.7	26.8	94.6	88.5	0.41	9.22	10.8	30.6	51.32	1.39
60	10	Negative	Negative	2	1967	1		2	2	1		2	208	2	1	2	2	2	1										4.44	5.37	4.5	22	70	0.91
61	11	Negative	Negative	2	1954	2	0	1	1	1		1		1	1	2	0	0	0	12.5	19	27	52.3	68.3	20.4	57.7	87.8	56.5	2.17	6.47	14.5	4.52	72.61	2.21
62	11	Negative	Negative	1	1949	1		1	2	1		1		2	1	2	2	2	1	14.6	7.5	66.1	49.9	46.6	22.2	67.5	82.7	40.8	2.57	14.38	5.27	5.8	86.4	0.22
63	5	Negative	Negative	2	1951	1		2	2	1		1		1	1	0	2	2	1	11.5	10.6	67.3	69.5	44.5	10.8	36.1	74.6	38.1	1.8	4.61	5.13	6	84.6	0.94
64	21	Negative	Negative	2	1976	1		1	2	2	208	1		1	1	2	2	2	1	17.8	5.3	69.6	39.1	42.1	26.1	32.4	91.8	43	1.06	5.68	26.3	10.6	50.9	0.14
65	2	Negative	Negative	2	1961	1		1	2	1		1		2	2	1	2	1	2	22.2	13	8.1	34.2	75.4	28.9	67	91.7	75.3	2.17	4.02	33.1	4.2	55.3	0.25
66	11	Positive	Negative	2	1949	1		2	1	1		1		2	1	2	0	1	0	16.8	12.8	68.8	56.3	39.7	9.3	57.2	94.4	72.3	3.59	0.27	7.3	10.1	77.7	1.89
67	3	Negative	Positive	2	1967	1		2	2	1		1		1	1	2	2	1	2	12.2	22.3	48	34.7	46.8	28.7	34.5	83.9	10	2.08	5.56	5.9	44.4	46.4	0.87
68	2	Positive	Negative	2	1972	2	210	1	1	2	210	2	210	2	1	1	1	0	2	12.6	2.8	31.8	30.2	58	11.2	33.5	75.8	55.1	5.54	2.02	15.3	4	72.8	3.1
69	2	Negative	Positive	1	1974	1		1	1	1		1		1	1	1	2	2	1	20.3	5.8	43.6	34	58.8	13.6	33.4	73.6	16.6	5.44	8.24	6.8	13.8	76	1.02
70	2	Negative	Positive	2	1964	1		2	2	1		1		1	1	1	1	1	1	11.7	1.6	21.2	22.9	59.5	15	69.9	89.5	71.5	14.79	1.51	22.9	5.5	68.7	1.29
71	11	Positive	Positive	2	1953	1		2	2	1		1		2	1	2	1	0	0	27.1	18.1	28.3	25	58.5	13.5	34.7	56.8	17.6	8.17	2.91	11.9	3.5	78.3	2.45
72	3	Negative	Positive	2	1948	2	208	3	1	2	208	2	208	1	1	2	2	2	1	15.7	18.6	46.8	41.8	39.4	33.7	39.1	83.1	6.3				3		0.55
73	17	Positive	Negative	1	1950	1		1	1	1		1		1	1	2	0	0	0	16.5	9.3	30.6	28	68.9	18.9	42.6	87.7	69.7	3.58	15.86	31	3	58	1.84
74	17	Negative	Negative	1	1966	1		1	1	1		1		1	1	2	2	1	2	9.5	5.8	42.7	39	32.1	13.3	36.3	71.1	35.5				21		1.26
75	2	Negative	Negative	1	1987	1		2	1	1		1		2	2	1	2	2	1	9.2	20.2	38.1	42.8	57.3	20.5	38.6	84.6	84.3	1.11	2.77	21.9	2.84	69.4	0.12
76	2	Negative	Negative	2	1980	1		1	2	1		1		2	1	2	0	0	0	10.3	14.9	64.6	48.7	32.8	20.8	32	77	35.7	1.55	1.35	7.2	6.1	83.3	0.79
77	17	Negative	Negative	2	1962	1		2	2	2	169	1		1	1	2	2	2	2	24	5.4	40.1	31.8	22.8	5.9	16.3	80.2	59.1				21		0.37
78		Positive	Negative	2	1990	1				1		1		1	2	2	1	2	2													2		1.32
79	2	Negative	Negative	2	1987	1		1	1	1		1		0	2	1	1	2	2	13.7	19.7	22.1	29.7	29.2	23.4	11.1	64.7	18.7	7.27	8.22	11.1	0.61	82.4	0.68
80	1	Negative	Negative	2	1960	1		2	2	1		1		2	1	2	2	1	2	6.9	10.5	68.5	59.3	54	13	30.8	90	5.7				24.7		0.87
81	1	Positive	Negative	2	1951	1		1	2	1		1		0	1	2	1	2	2	9.5	9.1	78.8	64.4	42.7	8.9	28.9	82.6	19.1	7.5	6.24	10.2	3.2	80.3	3.32
82	1	Negative	Negative	1	1936	1		2	2	1		1		2	1	2	2	1	2	13	3.4	38.9	38.7	69.8	37.6	9.1	79.4	9	1.96	4.37	9	42	44	0.95
83	1	Negative	Negative	2	1962	1		2	2	1		1		2	1	2	2	2	1	12.5	6.9	71.9	42.4	56.6	26.6	12.9	86.6	19.6				13.4		0.35
84	2	Negative	Negative	2	1963	1		2	1	1		2	208	1	0	0	1	0	0	13.5	15	67.2	55.8	62.4	8.9	46.5	81.4	87.5				0.28		0.43
85	1	Positive	Positive	2	1961	2	218	1	1	2	97	2	60	1	1	2	2	1	2	6.7	11.2	29.7	21.6	22.1	8.1	47.4	79.4	57.3	6.03	9.51	11	10.8	74	1.39
86	1	Positive	Positive	2	1951	1		2	2	1		1		1	1	2	2	1	2	19.3	10.9	32.4	35.9	62.8	39.1	79	43.6	19	1.54	5.49	5.98	6.9	85	1.63
87	2	Negative	Negative	2	1974	1		2	2	1		1		0	1	2	2	1	2	10.7	7.5	62.8	55.5	60.3	19.5	49.8	87	86.7				32.77		0.29
88	19	Negative	Negative	2	1971	2	30	2	2	1		1		2	1	1	2	2	1	13.4	11.8	69.2	47.7	28.8	66.7	28.2	85	27.2				7.25		0.59
89	19	Positive	Negative	2	1968	1		1	1	1		1		2	2	2	1	2	2										30.96	19.16	5.55	0.44	89.55	2.46
90	19	Negative	Negative	2	1948	1		1	1	1		1		1	2	2	2	1	2													3.43		0.54
91	19	Negative		2	1989	1		1	1	1		1		2	2	2	2	2	1													9.9		0.02
92	2	Positive	Positive	2	1952	2	106	1	1	2	106	2	106	1	1	2	2	2	1	3.1	20.9	10.9	56.8	25.9	11.5	36.9	61.7	58.3	4.16	11.64	11.2	30.8	52.2	4.44
93	11	Positive	Positive	2	1953	1		2	2	1		1		2	1	2	2	2	1	9.3	22.6	16.1	47.1	23	17.3	18.7	87.1	15.5	0.93	1.78	4.2	48.5	42	4.43
95		Negative	Positive	1	1953	2	127	2	1	2	127	2	127	3	2	2	2	1	2													14.05		0.96
96	2	Positive	Negative	2	1947	1		2	1	1		1		1	1	2	0	0	0	11.2	11	58.1	47.6	51.1	22.6	60.7	77.9	52.3				27.7		1.41
107	1	Positive	Positive	1	1962	1		1	2	1		1		2	1	2	2	1	2	19.5	5	57.1	42.7	48.6	16.1	29.9	59.9	18.9	2.69	8.24	3.6	38	49.8	2.33
